# Supplementary material for: BRDF-Corrected Vicarious Calibration of FORMOSAT-5 RSI Using RadCalNet: Quantitative Assessment and Implications for TOA Reflectance and NIRv
Source: Sensors (Basel). 2026 Jun 11;26(12):3719. doi: 10.3390/s26123719 (PMC13306664; doi:10.3390/s26123719)
Supplement: Supplementary file 1 [file sensors-26-03719-s001.zip]

Archive with 1 entries (1 files):
- sensors-4333393-supplementary.pdf
